# Supplementary material for: Incremental prognostic value of intensity-weighted regional calcification scoring using contrast CT imaging in TAVR
Source: Eur Heart J Imaging Methods Pract. 2023 Sep 29;1(2):qyad027. doi: 10.1093/ehjimp/qyad027 (PMC11195730; doi:10.1093/ehjimp/qyad027)
Supplement: qyad027_Supplementary_Data [file qyad027_Supplementary_Data.zip]

Archive with 4 entries (4 files):
- SupplementaryFiles.docx
- Fig S1.jpg
- Fig S2.jpg
- Fig S3.jpg
